# Supplementary material for: Identification and Evaluation of Hub Long Noncoding RNAs and mRNAs in High Fat Diet Induced Liver Steatosis
Source: Nutrients. 2023 Feb 14;15(4):948. doi: 10.3390/nu15040948 (PMC9963248; doi:10.3390/nu15040948)
Supplement: Supplementary file 1 [file nutrients-15-00948-s001.zip]

Archive with 1 entries (1 files):
- nutrients-2174833-supplementary.pdf
